# Supplementary material for: Caveolin-1 mediates cellular distribution of HER2 and affects trastuzumab binding and therapeutic efficacy
Source: Nat Commun. 2018 Dec 3;9:5137. doi: 10.1038/s41467-018-07608-w (PMC6277446; doi:10.1038/s41467-018-07608-w)
Supplement: Supplementary file 5 — Source Data [file 41467_2018_7608_MOESM5_ESM.xlsx]

## Sheet: Figure 1A
	XX	YY
NCIN87	-1.71192	-6.39511
HT1197	-6.72051	-1.23329
UMUC14	-3.60959	-6.3417
UMUC3	-7.41934	-1.15848
BxPc3	-5.26571	-0.600026
MiaPaCa	-3.96501	-2.25773
Suit2	-4.58787	-1.86449
LnCap	-5.71674	-4.48327
Pc3	-5.83255	-0.728061
MCF7	-9.35923	-3.53841
MDAMB231	-8.11484	-0.686151
BT474	-1.33065	-4.13718
SKBR3	-1.01538	-6.4739
KATOIII	-8.64794	-4.97721
NCIN87	UMUC14	LnCap	MiaPaCa	Suit2	BxPc3	Pc3	HT1197	UMUC3	MCF7	MDAMB231	BT474	SKBR3	KATOIII
25.69	6.64	0.43	0.31	0.15	0.04	0.03	0.02	0.01	0.0194176	0.0128467	14.1627	51.4547	0.0785232

## Sheet: Figure 1D
Patient 1
HER2	CAV1
0.01472	51.4899
0.009133	51.3318
0.005801	53.0407
Patient 2
HER2	CAV1
39.1439	0.1554
40.9202	0.2538
41	0.24

## Sheet: Figure 1G
	Caveolin-1
0	1	1	1	1
12	0.62	0.748144	1	1.013
24	0.593725	0.490877	0.470435	0.899144
36			0.135378	0.383387
48	0.201534	0.42624	0.0118247	0.0207367
60			0.159124	0.0580508
72	0.117352	0.0979413	0.00295619	0.00436236
96	0.0335677	0.0130413	0.00295619	0.00436236
	HER2
0	1	1	1	1
12	0.858069	0.728464	0.975166	0.875166
24	0.645017	0.6765	0.810365	0.710365
36			0.636594	0.536594
48	0.278795	0.201839	0.538039	0.438039
60			0.286736	0.186736
72	0.264092	0.0918295	0.135299	0.135299
96	0.264092	0.00730891	0.0611231	0.0611231

## Sheet: Figure 2D
	CT					CAV1 KD
0	1	1	1	1	1	1	1	1	1	1
12	0.708405	0.5324	0.5324	0.727682	0.237086	0.851832	0.942	0.942	0.975775	0.975775
24	0.551416	0.4234	0.4234	0.312907	0.531217	0.643551	0.64323	0.64323	0.907079	0.707079
36				0.347325	0.0989411				0.745553	0.345553
48	0.473123	0.326514	0.326514	0.0958685	0.0174911	0.445532	0.52354	0.52354	0.506488	0.506488
60				0.100372	0.026483				0.475617	0.275617
72	0.22522	0.152343	0.152343	0.00713759	0.0121912	0.337267	0.343243	0.343243	0.043323	0.043323
96	0.0993451	0.09124	0.09124	0.0046771	0.01	0.199689	0.152423	0.152423	0.043323	0.043323

## Sheet: Figure 2G
	Scr					CAV1 KD					MβCD					Filipin
Membrane	15	10	18	14.7497	19.018	80	72	70	69	75	77.7528	74.2774	54.2774	47.7528	64.2774	71.7983	72.9753	56.7983	62.9753	46.7983
Internalized	75	70	65	79.8222	76.0238	20	16	25	30	18	16.9048	21.0589	31.0589	15.9048	24.0589	21.0969	19.8298	11.0969	10.8298	21.0969

## Sheet: Figure 2H
	Cav-1 KD			Scr
0	32.0864	36.6164	19.9764	127.266	11.1664	31.0064
0.00759465	151.546	214.376	201.906	161.586	219.376	164.216
0.0151893	308.026	310.826	374.636	251.306	338.666	254.456
0.0303786	478.396	554.316	548.276	486.796	562.046	611.296
0.0607572	805.136	890.666	984.106	988.006	1015.26	894.266
0.121514	1358.71	1551.56	1671.95	1564.82	1642.59	1782.92
0.243029	2329.43	2742.13	2793.98	2405.67	2690.4	2681.68
0.486058	2622.53	3343.29	3936.21	3523.74	3559.38	3558.28
0.972115	8377.98	3470.31	5745.05	4830.57	4574.68	3511.67
1.94423	3961.43	6650.63	5286.96	6348.18	6212.25	5860.79
3.88846	10241.4	8434.03	9005.47	7647.7	7779.68	8177.11
7.77692	9971.02	7836.76	8438.19	9256.5	8447.03	8902.23
15.5538	11284.9	14531.1	12898.9	11431	12129.4	10796.2
31.1077	15754.7	17220.6	16346.4	11004.3	19118.2	10009.5
62.2154	21303.1	25678.3	26143.9	17224.2	17435.8	16974.9
124.431	28908.4	30095.3	34353.5	36154.6	19307.8	18245.2

## Sheet: Figure 3A
	Scr					Lovastatin					Lovastatin+MVA					Cholesterol
Membrane	15	10	18	14.7497	19.018	72.7498	76.2821	64.7498	66.2821	56.2821	15.2308	20.1515	10.1515	18.2308	19.1515	6.80424	2.44077	5	5	5.7
Internalized	75	70	65	79.8222	76.0238	18.1843	19.5904	28.1843	19.5904	29.5904	74.4556	67.8235	57.8235	70.4556	57.8235	91.7316	85.7422	92	87	88

## Sheet: Figure 3C
ELISA Cells
CT	Statin
859.177	449.941
872.882	477.118
1091	437.529
1263.59	578.294
ELISA MICE
CT	Statin
701.064	408.511
663.963	427.793
672.222	547.872
532.269	503.799

## Sheet: Figure 4B
Control	4h			8h			24h			48h
Blood	21.9585	0.348279	4	20.7159	3.09059	4	14.0133	0.850768	4	6.6762	1.34837	4
Heart	6.40088	0.387739	4	6.77066	0.68868	4	4.57498	0.153135	4	2.32872	0.617587	4
Lungs	14.7494	5.43838	4	12.5322	0.287532	4	7.56218	0.732348	4	7.75489	3.26088	4
Liver	5.33792	0.599261	4	5.45841	0.845284	4	3.24639	0.783941	4	2.3495	0.0974622	4
Kidney	6.07818	0.247266	4	5.50517	0.930907	4	3.9991	0.408053	4	2.28667	0.33004	4
Tumor	2.61212	1.29352	4	4.46219	1.91733	4	10.7171	4.94709	4	17.4907	6.9403	4
Lovastatin	4h			8h			24h			48h
Blood	20.0551	1.41504	4	21.4966	1.74296	4	10.0778	0.999235	4	6.5783	0.34511	4
Heart	5.94322	0.373273	4	6.63561	1.06317	4	3.32031	0.312462	4	2.26223	0.330791	4
Lungs	12.9111	5.21336	4	9.83525	7.40908	4	9.04964	3.6659	4	4.47001	0.893636	4
Liver	4.78479	0.876906	4	4.45359	0.713785	4	2.98957	0.765423	4	2.42477	0.280907	4
Kidney	5.08681	0.75977	4	4.89268	0.944943	4	3.22685	0.225623	4	2.66947	0.275692	4
Tumor	9.11283	4.69011	4	12.9014	5.97278	4	19.5846	5.62811	4	27.1127	7.58459	4

## Sheet: Figure 4C
	Control			Lovastatin
Non-tumor	3892.91	1691.5	9262.24	1465.62	16692.6	40030.7
Tumor	41089.1	49733.1	45648.5	79193	132679	100857

[truncated: 13 more sheets: Figure 4D, Figure 4E, SI1, SI2, SI3, SI4, SI5, SI6, SI7, SI8, Raw data_WBs Main Figs, Sheet6, Raw data_WB SI Figs]
